# Supplementary material for: Prevalence and Molecular Characterization of Methicillin-Resistant Staphylococci Recovered from Public Shared Bicycles in China
Source: Int J Environ Res Public Health. 2022 Apr 8;19(8):4492. doi: 10.3390/ijerph19084492 (PMC9027712; doi:10.3390/ijerph19084492)
Supplement: Supplementary file 1 [file ijerph-19-04492-s001.zip]

Archive with 1 entries (1 files):
- ijerph-1659642-supplementary.pdf
